# Supplementary material for: Electron-Transferring Flavoprotein and Its Dehydrogenase Required for Fungal Pathogenicity in Arthrobotrys oligospora
Source: Int J Mol Sci. 2024 Oct 11;25(20):10934. doi: 10.3390/ijms252010934 (PMC11507118; doi:10.3390/ijms252010934)
Supplement: Supplementary file 1 [file ijms-25-10934-s001.zip]

Archive with 1 entries (1 files):
- ijms-3230269-supplementary.pdf
